# Supplementary material for: Empowering Children Through School Re-Entry Activities After the COVID-19 Pandemic
Source: Contin Educ. 2020 May 15;1(1):64–82. doi: 10.5334/cie.17 (PMC11104315; doi:10.5334/cie.17)
Supplement: Appendix A. — Training manual for all school teachers (in Italian; Capurso & Mazzeschi, 2020). [file cie-1-1-17-s1.zip]

Archive with 24 entries (20 files):
- Accogliere i bambini in classe dopo emergenza coronavirus/
- __MACOSX/._Accogliere i bambini in classe dopo emergenza coronavirus
- Accogliere i bambini in classe dopo emergenza coronavirus/Ebook/
- __MACOSX/Accogliere i bambini in classe dopo emergenza coronavirus/._Ebook
- Accogliere i bambini in classe dopo emergenza coronavirus/.DS_Store
- __MACOSX/Accogliere i bambini in classe dopo emergenza coronavirus/._.DS_Store
- Accogliere i bambini in classe dopo emergenza coronavirus/Esercitazioni/
- __MACOSX/Accogliere i bambini in classe dopo emergenza coronavirus/._Esercitazioni
- Accogliere i bambini in classe dopo emergenza coronavirus/Schede didattiche/
- __MACOSX/Accogliere i bambini in classe dopo emergenza coronavirus/._Schede didattiche
- Accogliere i bambini in classe dopo emergenza coronavirus/Ebook/.DS_Store
- __MACOSX/Accogliere i bambini in classe dopo emergenza coronavirus/Ebook/._.DS_Store
- Accogliere i bambini in classe dopo emergenza coronavirus/Ebook/Accogliere_bambini_coronavirus.mobi
- __MACOSX/Accogliere i bambini in classe dopo emergenza coronavirus/Ebook/._Accogliere_bambini_coronavirus.mobi
- Accogliere i bambini in classe dopo emergenza coronavirus/Ebook/Accogliere_bambini_coronavirus.pdf
- __MACOSX/Accogliere i bambini in classe dopo emergenza coronavirus/Ebook/._Accogliere_bambini_coronavirus.pdf
- Accogliere i bambini in classe dopo emergenza coronavirus/Ebook/Accogliere_bambini_coronavirus.epub
- __MACOSX/Accogliere i bambini in classe dopo emergenza coronavirus/Ebook/._Accogliere_bambini_coronavirus.epub
- Accogliere i bambini in classe dopo emergenza coronavirus/Esercitazioni/esercitazione_1.pdf
- __MACOSX/Accogliere i bambini in classe dopo emergenza coronavirus/Esercitazioni/._esercitazione_1.pdf
- Accogliere i bambini in classe dopo emergenza coronavirus/Schede didattiche/scheda_1.pdf
- __MACOSX/Accogliere i bambini in classe dopo emergenza coronavirus/Schede didattiche/._scheda_1.pdf
- Accogliere i bambini in classe dopo emergenza coronavirus/Schede didattiche/scheda_2.pdf
- __MACOSX/Accogliere i bambini in classe dopo emergenza coronavirus/Schede didattiche/._scheda_2.pdf
